# Supplementary material for: Visual and radiographic caries detection: a tailored meta-analysis for two different settings, Egypt and Germany
Source: BMC Oral Health. 2018 Jun 8;18:105. doi: 10.1186/s12903-018-0561-z (PMC5993995; doi:10.1186/s12903-018-0561-z)
Supplement: Supplementary file 1 — All data used the in the meta-analysis, tabulated. (ZIP 105 kb) [file 12903_2018_561_MOESM1_ESM.zip]

Archive with 17 entries (17 files):
- Radio Adv Occ EgyptR1.csv
- Radio Adv Occ GermanyR1.csv
- Radio Adv Prox EgyptR1.csv
- Radio Adv Prox GermanyR1.csv
- Radio All Occ EgyptR1.csv
- Radio All Occ GermanyR1.csv
- Radio All Prox EgyptR1.csv
- Radio All Prox GermanyR1.csv
- TMA BMCOH 180328R1.docx
- Vis Adv Occ EgyptR1.csv
- Vis Adv Occ GermanyR1.csv
- Vis Adv Prox EgyptR1.csv
- Vis Adv Prox GermanyR1.csv
- Vis All Occ EgyptR1.csv
- Vis All Occ GermanyR1.csv
- Vis All Prox EgyptR1.csv
- Vis All Prox GermanyR1.csv
