# Supplementary material for: Visual and radiographic caries detection: a tailored meta-analysis for two different settings, Egypt and Germany
Source: BMC Oral Health. 2018 Jun 8;18:105. doi: 10.1186/s12903-018-0561-z (PMC5993995; doi:10.1186/s12903-018-0561-z)
Supplement: Supplementary file 1 — All data used the in the meta-analysis, tabulated. (ZIP 105 kb) [file 12903_2018_561_MOESM1_ESM.zip › Radio Adv Occ GermanyR1.csv]

	Name	Year	tp	fp	fn	tn
1	Lussi et al. 2001	2001	123	1	72	136
2	Hibst et al. 2001	2001	63	2	37	230
4	Huysmans et al. 1997	1997	58	6	46	78
5	Diniz et al. 2009	2009	25	14	52	75
6	Wenzel et al. 1991	1991	39	8	43	76
7	Costa et al. 2008	2008	13	6	37	95
9	Russell et al 1993	1993	7	2	27	84
10	Rodrigues et al. 2008	2008	19	2	36	62
11	Ariji et al. 1998	1998	14	6	31	67
13	Huysmans et al. 1998	1998	26	8	18	55
14	Diniz et al. 2012	2012	12	2	15	76
15	Burin et al. 2005	2005	5	4	13	83
16	Ashley et al. 1998	1998	8	7	29	59
17	Hintze et al. 1996	1996	31	12	16	44
18	Ketley et al. 1993	1993	41	6	3	50
19	Young et al. 2009	2009	23	6	13	50
20	Olmez et al. 2006	2006	26	0	45	17
21	Jablonski-Momeni et al. 2012	2012	11	4	29	40
22	Espelid et al. 1994	1994	23	13	3	43
23	Verdonschot et al. 1993	1993	33	6	21	21
24	Wenzel et al. 1991	1991	34	4	20	23
25	Wenzel et al. 1992	1992	30	5	22	21
26	Reis et al. 2004	2004	7	10	8	49
27	Manton et al. 2007	2007	2	3	13	49
28	Lussi et al. 1993	1993	15	5	18	25
30	Co?rtes et al. 2000	2000	16	7	3	33
31	van Amerongen et al. 1992	1992	37	0	7	15
32	K�hnisch et al. 2009	2009	15	8	7	24
35	Ricketts et al. 1997	1997	7	3	23	15
36	Nielsen et al. 1996	1996	20	4	12	12
37	Ricketts et al. 1995	1995	20	4	12	12
39	Graye et al. 2012	2012	9	0	10	22
40	Mestriner et al. 2005	2005	5	5	7	21
41	Wenzel et al. 1992	1992	14	3	9	11
44	Espelid et al. 2001	2001	8	1	2	9
