# Supplementary material for: Visual and radiographic caries detection: a tailored meta-analysis for two different settings, Egypt and Germany
Source: BMC Oral Health. 2018 Jun 8;18:105. doi: 10.1186/s12903-018-0561-z (PMC5993995; doi:10.1186/s12903-018-0561-z)
Supplement: Supplementary file 1 — All data used the in the meta-analysis, tabulated. (ZIP 105 kb) [file 12903_2018_561_MOESM1_ESM.zip › Radio Adv Prox EgyptR1.csv]

	Name	Year	tp	fp	fn	tn
1	Wenzel et al. 2002	2002	22	15	33	293
2	Kay et al. 1996	1996	16	19	27	298
3	Kay et al. 1992	1992	11	12	32	286
4	Peers et al. 1993	1993	30	11	21	260
5	Haak et al. 2003	2003	39	10	80	191
6	White et al. 1997	1997	38	5	42	235
7	Ariji et al. 1998	1998	34	4	62	136
8	Ricketts et al. 1997	1997	4	1	20	155
9	Tracy et al. 2011	2011	10	7	18	124
10	Ekstrand et al. 2011	2011	12	0	10	129
11	Espelid et al. 1986	1986	39	6	27	79
12	Lussi et al. 2006	2006	17	12	20	101
13	�stvaldsd�ttir et al. 2012	2012	8	2	9	93
14	Mileman et al. 2002	1990/2002	27	3	18	57
15	Behere et al. 2011	2011	1	0	3	96
16	Young et al. 2009	2009	8	3	17	72
17	Schulze et al. 2008	2008	9	8	7	76
18	Nair et al. 2001	2001	17	7	4	64
19	Shimada et al. 2013	2013	12	5	21	48
20	Schulte et al. 2008	2008	12	1	15	32
21	Mitropoulos et al. 2010	2010	9	4	9	18
22	Espelid et al. 2001	2001	6	3	2	13
