# Supplementary material for: Visual and radiographic caries detection: a tailored meta-analysis for two different settings, Egypt and Germany
Source: BMC Oral Health. 2018 Jun 8;18:105. doi: 10.1186/s12903-018-0561-z (PMC5993995; doi:10.1186/s12903-018-0561-z)
Supplement: Supplementary file 1 — All data used the in the meta-analysis, tabulated. (ZIP 105 kb) [file 12903_2018_561_MOESM1_ESM.zip › Radio All Occ EgyptR1.csv]

	Name	Year	tp	fp	fn	tn
3	Diniz et al. 2012	2012	29	0	71	5
4	Diniz et al. 2011	2011	43	0	55	6
5	Ashley et al. 1998	1998	14	8	48	33
7	Young et al. 2009	2009	8	6	38	40
8	Jablonski-Momeni et al. 2012	2012	14	1	57	12
10	Co?rtes et al. 2000	2000	48	2	5	4
12	Ricketts et al. 1997	1997	9	1	33	5
13	�?nar et al. 2013	2013	23	2	10	9
14	Holtzman et al. 2010	2010	5	1	21	13
