# Supplementary material for: Visual and radiographic caries detection: a tailored meta-analysis for two different settings, Egypt and Germany
Source: BMC Oral Health. 2018 Jun 8;18:105. doi: 10.1186/s12903-018-0561-z (PMC5993995; doi:10.1186/s12903-018-0561-z)
Supplement: Supplementary file 1 — All data used the in the meta-analysis, tabulated. (ZIP 105 kb) [file 12903_2018_561_MOESM1_ESM.zip › Radio All Prox GermanyR1.csv]

	Name	Year	tp	fp	fn	tn
1	Huysmans et al. 1997	1997	45	16	104	245
2	Wenzel et al. 2002	2002	41	9	96	217
3	Haak et al. 2003	2003	81	7	132	100
4	White et al. 1997	1997	94	7	146	73
5	Senel et al. 2010	2010	64	11	70	131
6	Schulze et al. 2004	2004	26	42	52	120
7	Ariji et al. 1998	1998	55	6	127	48
8	Hintze et al. 1996	1996	14	12	45	153
9	Svanaes et al. 2000	2000	75	9	62	77
10	Ricketts et al. 1997	1997	15	3	54	108
11	Pakkala et al. 2012	2012	11	7	48	94
12	Kamburoglu et al. 2012	2012	62	2	19	77
13	Isidor et al. 2009	2009	9	5	51	95
14	Haiter-Neto et al. 2009	2009	15	16	44	85
15	Haiter-Neto et al. 2008	2008	11	9	46	94
16	Haiter-Neto et al. 2007	2007	12	11	48	89
17	Pontual et al. 2010	2010	10	7	54	81
18	Espelid et al. 1986	1986	98	4	25	24
19	Lussi et al. 2006	2006	61	20	28	41
20	Wojtowicz et al. 2003	2003	21	18	18	83
21	�stvaldsd�ttir et al. 2012	2012	26	4	47	35
22	Xavier et al. 2011	2011	11	6	9	86
23	Firestone et al. 1998	1998	45	6	22	29
24	Zangooei Booshehry et al. 2010	2010	20	28	10	43
25	Behere et al. 2011	2011	9	11	15	65
26	Young et al. 2009	2009	9	2	41	48
27	Rockenbach et al. 2008	2008	40	6	32	22
28	Schulze et al. 2008	2008	7	5	42	46
29	Nair et al. 2001	2001	36	6	15	35
30	da Silva Neto et al. 2008	2008	19	1	45	23
32	Kutcher et al. 2006	2006	25	1	25	29
33	Erten et al. 2005	2005	16	5	19	38
34	Abesi et al. 2012	2012	13	0	13	46
35	Berkhout et al. 2007	2007	31	2	17	15
36	Mitropoulos et al. 2010	2010	12	0	12	16
37	Kalathingal et al. 2007	2007	9	2	9	20
38	Matalon et al. 2003	2003	20	1	2	13
