# Supplementary material for: Visual and radiographic caries detection: a tailored meta-analysis for two different settings, Egypt and Germany
Source: BMC Oral Health. 2018 Jun 8;18:105. doi: 10.1186/s12903-018-0561-z (PMC5993995; doi:10.1186/s12903-018-0561-z)
Supplement: Supplementary file 1 — All data used the in the meta-analysis, tabulated. (ZIP 105 kb) [file 12903_2018_561_MOESM1_ESM.zip › Vis Adv Occ EgyptR1.csv]

	Name	Year	tp	fp	fn	tn
1	Abalos C et al. 2009	2009	50	6	4	42
3	Apostolopoulou D. 2009	2009	17	13	7	74
4	Ashley P et al. 2000	2000	17	0	20	21
6	Attrill DC et al. 2001	2001	11	1	19	29
7	Bengtson AL et al. 2005a	2005	3	20	2	62
10	Boye U et al. 2012	2012	20	0	12	18
12	Braga MM et al. 2009b	2009	14	5	4	75
13	Braga MM et al. 2009b1	2009	14	5	4	75
14	Braga MM et al. 2010a	2010	9	6	4	31
15	Braga MM et al. 2010a1	2010	8	7	5	30
16	Burin C et al. 2005	2005	14	17	4	70
17	Cayley AS et al. 1997	1997	20	11	7	22
18	Chu CH et al. 2010	2010	42	20	22	60
20	Cortes DF et al. 2000	2000	8	1	11	39
21	Cortes DF et al. 2003	2003	21	11	17	103
23	Costa AM et al. 2008	2008	67	3	67	62
26	de Paula AB et al. 2011a1	2011	6	2	12	44
27	Dias da Silva PR. 2010	2010	17	7	2	24
29	Diniz MB et al. 2009b	2009	31	7	38	54
30	Diniz MB et al. 2012	2012	14	18	13	60
31	Downer MC. 1975	1975	144	13	27	46
32	Ekstrand KR et al. 1997	1997	38	9	1	52
33	Goel A et al. 2009	2009	19	5	17	42
34	Gomes J et al. 2013	2013	40	4	6	69
35	Gray GB et al. 1997	1997	16	4	3	12
36	Graye M et al. 2012	2012	13	0	6	22
39	Huth KC et al. 2008	2008	38	13	19	50
41	Jablonski-Momeni A. 2008	2008	34	5	9	45
42	Jablonski-Momeni A. 2012	2012	20	3	8	53
43	Jablonski-Momeni A. 2013	2013	36	2	15	48
44	Kavvadia K et al. 2008	2008	37	43	35	290
45	Kavvadia K et al. 2012	2012	17	30	7	157
48	Kidd EA et al. 2003a	2003	14	6	2	18
50	Kuhnisch J et al. 2009	2009	17	2	8	27
51	Kuhnisch J et al. 2009a	2009	14	1	9	41
54	Lussi A. 1993a1	1993	5	9	23	63
55	Markowitz K et al. 2013	2013	13	2	7	9
57	Mendes FM et al. 2006	2006	11	7	16	76
58	Mestriner SF et al. 2005	2005	4	2	8	24
59	Neuhaus KW et al. 2011	2011	7	4	2	24
62	Olmes A et al. 2006	2006	49	0	22	17
66	Reis A et al. 2006a	2006	12	15	4	79
67	Reis A et al. 2006a1	2006	11	11	5	83
69	Ricketts DN et al. 1995b	1995	11	0	21	16
72	Rodrigues JA etal. 2008	2008	36	17	19	47
75	Seremidi K et al. 2012	2012	15	7	5	80
76	Shoaib L et al. 2009a	2009	45	3	26	33
78	Sridhar N et al. 2009	2009	2	3	4	41
83	Verdonschot EH. 1993	1993	23	2	31	25
84	Wenzel A et al. 1990	1990	18	2	7	20
85	Wenzel A et al. 1992	1992	28	5	24	21
86	Zandona AG et al. 2009a	2009	24	5	0	31
87	Zandona AG et al. 2009a1	2009	23	5	1	31
88	Zandona AG et al. 2009a2	2009	23	5	1	31
91	Parviainen H et al. 2013	2013	15	1	4	7
92	Piovesan C et al. 2013a2	2013	5	2	4	17
93	Rodrigues JA et al. 2013	2013	36	23	13	98
94	Nakajima Y et al. 2014	2014	1	0	11	14
