# Supplementary material for: Visual and radiographic caries detection: a tailored meta-analysis for two different settings, Egypt and Germany
Source: BMC Oral Health. 2018 Jun 8;18:105. doi: 10.1186/s12903-018-0561-z (PMC5993995; doi:10.1186/s12903-018-0561-z)
Supplement: Supplementary file 1 — All data used the in the meta-analysis, tabulated. (ZIP 105 kb) [file 12903_2018_561_MOESM1_ESM.zip › Vis Adv Prox EgyptR1.csv]

	Name	Year	tp	fp	fn	tn
1	Braga MM et al. 2009	2009	17	3	17	94
3	Chen J et al. 2012	2012	63	8	26	159
4	da Silva RP et al. 2011a	2011	5	22	24	2138
5	Ekstrand KR et al. 2011a	2011	43	2	3	64
6	Ekstrand KR et al. 2011a1	2011	26	4	4	117
7	Fyffe HE et al. 2000a	2000	6	3	12	299
10	Haak R et al. 2002a1	2002	37	10	82	191
11	Hintze H et al. 1998	1998	7	5	11	315
12	Hintze H et al. 2003a1	2003	25	17	27	304
13	Huth KC et al. 2010	2010	9	2	22	84
15	Mialhe FL et al. 2003	2003	8	3	20	168
18	Novaes TF et al. 2010	2010	7	2	24	559
19	Peers A et al. 1993	1993	20	3	31	305
20	Shoaib L et al. 2009a1	2009	44	9	32	139
21	Soviero VM et al. 2012	2012	7	1	9	31
22	Piovesan C et al. 2013a	2013	13	2	2	117
