# Supplementary material for: Visual and radiographic caries detection: a tailored meta-analysis for two different settings, Egypt and Germany
Source: BMC Oral Health. 2018 Jun 8;18:105. doi: 10.1186/s12903-018-0561-z (PMC5993995; doi:10.1186/s12903-018-0561-z)
Supplement: Supplementary file 1 — All data used the in the meta-analysis, tabulated. (ZIP 105 kb) [file 12903_2018_561_MOESM1_ESM.zip › Vis All Occ EgyptR1.csv]

	Name	Year	tp	fp	fn	tn
1	Achilleos EE et al. 2013	2013	29	1	7	1
2	Akarsu S et al. 2006	2006	113	3	14	35
4	Ashley PF et al. 1998	1998	37	11	25	30
5	Attrill DC et al. 2001	2001	22	5	15	18
6	Bengtson AL et al. 2005a	2005	34	17	12	24
7	Bengtson AL et al. 2005a1	2005	21	4	25	37
8	Bengtson AL et al. 2005a2	2005	24	8	22	33
9	Bozdemir E et al. 2013	2013	124	3	2	27
10	Braga MM et al. 2009b	2009	61	6	7	24
11	Braga MM et al. 2009b1	2009	63	6	6	23
12	Braga MM et al. 2010a	2010	22	4	4	20
13	Braga MM et al. 2010a1	2010	22	5	4	19
14	Chu CH et al. 2010	2010	123	3	15	3
15	Cinar C et al. 2013	2013	28	2	5	9
19	de Paula AB et al. 2011a	2011	30	1	26	7
20	de Paula AB et al. 2011a1	2011	35	0	21	8
21	Dias da Silva PR. 2010	2010	28	5	0	17
22	Diniz M et al. 2011	2011	77	1	21	5
23	Diniz MB et al. 2009a	2009	156	0	0	7
24	Diniz MB et al. 2012	2012	93	2	7	3
25	Goel A et al. 2009	2009	39	0	42	2
26	Gomes J et al. 2013	2013	83	3	9	17
27	Graye M et al. 2012	2012	27	1	10	3
29	Huth KC et al. 2008	2008	94	2	13	11
30	Jablonski-Momeni A. 2008	2008	50	2	21	20
31	Jablonski-Momeni A. 2012	2012	71	0	0	13
32	Jablonski-Momeni A. 2013	2013	83	3	3	12
39	Lussi A et al. 2003	2003	55	6	26	8
41	Neuhaus KW et al. 2011	2011	22	4	5	7
43	Pereira AC et al. 2009	2009	40	8	15	33
44	Pereira AC et al. 2011	2011	45	11	10	30
45	Reis A et al. 2006a	2006	68	8	23	12
46	Reis A et al. 2006a1	2006	68	9	23	11
47	Ricketts DN et al. 1995a	1995	17	4	47	32
48	Rocha RO et al. 2003	2003	24	3	5	18
50	Rodrigues JA etal. 2008	2008	105	0	6	8
52	Seremidi K et al. 2012	2012	38	5	45	19
53	Shoaib L et al. 2009a	2009	66	2	21	18
54	Souza JF et al. 2013	2013	45	5	15	14
56	Teo TK et al. 2013a	2013	71	7	7	17
57	Teo TK et al. 2013a1	2013	41	7	5	11
58	Wenzel A et al. 1990	1990	40	2	2	3
59	Zandona AG et al. 2009a	2009	49	1	4	6
60	Zandona AG et al. 2009a1	2009	48	1	5	6
61	Zandona AG et al. 2009a2	2009	48	1	5	6
62	Teo TK et al. 2014a	2014	41	7	5	11
63	Teo TK et al. 2014a1	2014	71	7	7	17
64	Piovesan C et al. 2013a2	2013	17	1	7	3
65	Rodrigues JA et al. 2013	2013	113	10	28	19
66	Nakajima Y et al. 2014	2014	4	0	12	10
67	Holtzman JS et al. 2014	2014	59	9	5	47
