# Supplementary material for: Visual and radiographic caries detection: a tailored meta-analysis for two different settings, Egypt and Germany
Source: BMC Oral Health. 2018 Jun 8;18:105. doi: 10.1186/s12903-018-0561-z (PMC5993995; doi:10.1186/s12903-018-0561-z)
Supplement: Supplementary file 1 — All data used the in the meta-analysis, tabulated. (ZIP 105 kb) [file 12903_2018_561_MOESM1_ESM.zip › Vis All Prox EgyptR1.csv]

	Name	Year	tp	fp	fn	tn
2	Chawla N et al. 2012	2012	21	4	61	49
4	da Silva RP et al. 2011a	2011	18	2	151	2018
5	daSilvaNeto et al. 2008	2008	42	4	22	20
8	Fyffe HE et al. 2000a	2000	16	17	64	223
16	Novaes TF et al. 2009	2009	54	18	202	347
18	Shoaib L et al. 2009a1	2009	100	11	51	62
19	Soviero VM et al. 2012	2012	32	1	7	8
20	Neuhaus KW et al. 2014	2014	26	6	54	32
21	Piovesan C et al. 2013a	2013	28	7	14	85
